# Supplementary material for: Eukaryotic RNA-guided endonucleases evolved from a unique clade of bacterial enzymes
Source: Nucleic Acids Res. 2023 Nov 16;51(22):12414–27. doi: 10.1093/nar/gkad1053 (PMC10711439; doi:10.1093/nar/gkad1053)
Supplement: gkad1053_Supplemental_Files [file gkad1053_supplemental_files.zip]

Archive with 2 entries (2 files):
- REVISION_Yoon, Skopintsev, Shi et al_TnpB HGT_manuscript SUPPLEMENTARY INFORMATION.pdf
- Yoon, Skopintsev, Shi_Supplementary tables.xlsx
